# Supplementary material for: Prevention of Protease-Induced Degradation of Desmoplakin via Small Molecule Binding
Source: J Pers Med. 2024 Jan 31;14(2):163. doi: 10.3390/jpm14020163 (PMC10890502; doi:10.3390/jpm14020163)
Supplement: Supplementary file 1 [file jpm-14-00163-s001.zip]

Archive with 2 entries (2 files):
- Supplemental Tables.pdf
- Supplementary Figures.pdf
